# Supplementary material for: CBP-JMF: An Improved Joint Matrix Tri-Factorization Method for Characterizing Complex Biological Processes of Diseases
Source: Front Genet. 2021 Apr 23;12:665416. doi: 10.3389/fgene.2021.665416 (PMC8103031; doi:10.3389/fgene.2021.665416)
Supplement: Supplementary file 2 [file Table_1.xlsx]

## Sheet: Luminal A
start	end
ADH1B	ALDH1A1
ADH1B	ALDH2
ADRA2A	GNG7
ADRA2A	GNG2
ADRA2A	GNG11
ALDH1A1	ADH1B
ALDH2	AOC3
ALDH2	MAOA
ALDH2	ADH1B
AOC3	ADH1B
AOC3	ALDH2
ARAP3	RHOJ
ARAP3	RHOU
ARHGAP31	RHOJ
ARHGAP31	RHOU
CD3D	IL2RG
CLIC2	SORBS1
CLIC2	MYH11
CLIC2	LMOD1
CLIC2	ACTG2
DLC1	RHOJ
DLC1	RHOU
EBF1	PPARG
EPHA2	ARAP3
EPHA2	SGK1
F2RL2	GNG2
GNG2	CD3D
GNG2	ARAP3
GNG2	SGK1
HBEGF	STAT5A
HLA-DQB2	CD3D
IL2RG	STAT5A
IL2RG	ARAP3
IL2RG	SGK1
KIT	STAT5A
KLF4	TCF7L2
MAOA	ADH1B
MAOA	ALDH2
MFNG	NOTCH4
MMP19	LAMC2
MMP19	LAMB3
MMP3	LAMC2
MMP3	HBEGF
MMP3	LAMB3
PDGFA	PDGFRA
PLA2G2A	ENPP2
PPARG	ANGPTL4
PPARG	CD36
PPARG	FABP4
PPARG	LPL
PPARG	ADIPOQ
PPARG	PLIN1
STAT5A	ID1
TEK	STAT5A
TP63	EGR2
TP63	DST
TP63	KRT14
TP63	KRT5
hsa-miR-101-3p	PTGER4
hsa-miR-101-3p	MET
hsa-miR-103a-3p	SNCG
hsa-miR-103a-3p	KLF4
hsa-miR-103a-3p	GPD1
hsa-miR-125a-5p	EDN1
hsa-miR-126-3p	RHOU
hsa-miR-130a-3p	PPARG
hsa-miR-130a-3p	PDGFRA
hsa-miR-134-5p	ANGPTL4
hsa-miR-139-5p	MET
hsa-miR-144-5p	MET
hsa-miR-145-5p	FLI1
hsa-miR-145-5p	NEDD9
hsa-miR-145-5p	ERG
hsa-miR-145-5p	ADD3
hsa-miR-145-5p	KLF4
hsa-miR-146a-5p	LAMC2
hsa-miR-146b-5p	PDGFRA
hsa-miR-148a-5p	GAS1
hsa-miR-150-5p	EGR2
hsa-miR-152-3p	KLF4
hsa-miR-181b-5p	CBX7
hsa-miR-182-5p	PDK4
hsa-miR-182-5p	NRN1
hsa-miR-186-5p	TWIST1
hsa-miR-196a-5p	ANXA1
hsa-miR-196a-5p	FOXO1
hsa-miR-196a-5p	KRT5
hsa-miR-199a-3p	MET
hsa-miR-199a-3p	CAV2
hsa-miR-199a-5p	CDKN1C
hsa-miR-199b-5p	LAMC2
hsa-miR-203a-3p	TP63
hsa-miR-205-5p	ACSL4
hsa-miR-20a-5p	EGR2
hsa-miR-20a-5p	PPARG
hsa-miR-218-5p	LAMB3
hsa-miR-218-5p	RPS6KA3
hsa-miR-218-5p	KIT
hsa-miR-221-3p	CDKN1C
hsa-miR-223-3p	LMO2
hsa-miR-223-3p	STAT5A
hsa-miR-29b-3p	PDGFA
hsa-miR-29b-3p	PDGFRA
hsa-miR-29b-3p	PER1
hsa-miR-29b-3p	ANGPTL4
hsa-miR-29b-3p	LAMC2
hsa-miR-29b-3p	S100B
hsa-miR-29c-3p	LAMC2
hsa-miR-29c-3p	PER1
hsa-miR-30a-5p	ERG
hsa-miR-30b-5p	ERG
hsa-miR-320a	NPR1
hsa-miR-361-5p	TWIST1
hsa-miR-375	MAP3K8
hsa-miR-381-3p	TWIST1
hsa-miR-381-3p	ID1
hsa-miR-409-3p	MET
hsa-miR-410-3p	MET
hsa-miR-424-5p	SOCS2
hsa-miR-92a-3p	TP63

## Sheet: Luminal B
start	end
ARFGAP1	ARF1
ARHGAP39	RAC3
ARHGAP39	RHOD
ARHGEF16	RAC3
ARHGEF16	RHOD
BCL9	HIST1H2BD
BCL9	H2AFX
BCL9	H2AFZ
BCL9	HIST2H2BE
BCL9	HIST1H2BK
CACNA2D2	TNNT1
CACNA2D2	KCNJ11
CACNA2D2	CACNB3
CACNA2D2	RAB3A
CACNA2D2	CACNG4
CACNA2D2	SLC39A6
CACNB3	TNNT1
CACNB3	KCNJ11
CACNB3	RAB3A
CACNB3	CACNA2D2
CACNB3	CACNG4
CACNB3	SLC39A6
CACNG4	CACNA2D2
CACNG4	TNNT1
CACNG4	RAB3A
CACNG4	CACNB3
CCND1	H2AFX
CCND1	H2AFZ
CDKN2D	CCND1
CERS2	DEGS2
CERS6	DEGS2
CRTAP	COL5A2
ENO2	NME3
ERBB2	BAIAP2
ERBB2	VAV3
ERBB2	VAV2
ERBB2	FGFR3
ERBB3	BAIAP2
ERBB3	VAV3
ERBB3	VAV2
ERBB3	FGFR3
ESR1	CCND1
ESR1	FOXA1
ESR1	VAV2
ESR1	TFF1
ESR1	ABCA3
EZR	FADD
FEN1	PCNA
FEN1	POLD4
FGD3	RAC3
FGD3	RHOD
FGFR3	BAIAP2
FGFR3	VAV3
FGFR3	VAV2
FOS	CCND1
FOS	JUN
FOS	ESR1
FOXA1	TFF1
FXYD3	KCNK6
FXYD3	KCNJ11
FXYD3	KCNS3
HSD17B7	EBP
JUN	CCND1
JUN	ESR1
JUN	MYB
JUN	FOS
KCNJ11	FXYD3
KCNK6	FXYD3
KCNS3	FXYD3
LIG1	PCNA
LIG1	POLD4
MBOAT7	PIGQ
MBOAT7	PLA2G16
MCM2	POLD4
MYB	CBX4
MYB	CA12
MYB	H2AFZ
MYB	GATA3
NME3	ENO2
NME3	POLD4
NME3	POLR2H
NME3	CANT1
NUP210	ALYREF
NUP210	KPNA2
PCNA	TFF1
POLD4	NME3
POLR2H	NME3
RUVBL1	HIST1H2BD
RUVBL1	H2AFX
RUVBL1	H2AFZ
RUVBL1	HIST2H2BE
RUVBL1	HIST1H2BK
TCIRG1	SLC25A10
TRAF2	IRF7
TRAF2	FADD
VAV2	RAC3
VAV2	RHOD
VAV3	RAC3
VAV3	RHOD
hsa-let-7a-5p	FOXA1
hsa-let-7a-5p	RAB40C
hsa-let-7b-5p	CCND1
hsa-let-7f-5p	CCND1
hsa-miR-100-5p	FGFR3
hsa-miR-103a-3p	MYB
hsa-miR-103a-3p	GPRC5A
hsa-miR-107	MYB
hsa-miR-125a-5p	ERBB2
hsa-miR-125a-5p	ERBB3
hsa-miR-125b-5p	ERBB2
hsa-miR-125b-5p	ERBB3
hsa-miR-125b-5p	CDKN2D
hsa-miR-125b-5p	PPP1CA
hsa-miR-125b-5p	BMPR1B
hsa-miR-125b-5p	TP53INP1
hsa-miR-125b-5p	KLC2
hsa-miR-126-3p	CXCR4
hsa-miR-128-3p	FADD
hsa-miR-148a-3p	VAV2
hsa-miR-148a-3p	BAX
hsa-miR-150-5p	MYB
hsa-miR-155-5p	CCND1
hsa-miR-155-5p	TP53INP1
hsa-miR-155-5p	MYB
hsa-miR-155-5p	JUN
hsa-miR-155-5p	FADD
hsa-miR-15a-5p	CCND1
hsa-miR-15a-5p	MYB
hsa-miR-15b-5p	CCND1
hsa-miR-17-5p	CCND1
hsa-miR-17-5p	TP53INP1
hsa-miR-181a-5p	KLF6
hsa-miR-181a-5p	BAX
hsa-miR-181a-5p	FOS
hsa-miR-183-5p	IDH2
hsa-miR-183-5p	EZR
hsa-miR-193a-5p	ERBB2
hsa-miR-193b-3p	CCND1
hsa-miR-193b-3p	MYB
hsa-miR-199a-5p	ERBB2
hsa-miR-199a-5p	ERBB3
hsa-miR-200a-3p	GDAP1
hsa-miR-200b-3p	JUN
hsa-miR-203a-3p	GDAP1
hsa-miR-20a-5p	CCND1
hsa-miR-20a-5p	TP53INP1
hsa-miR-23a-3p	FOXA1
hsa-miR-24-3p	TRIM11
hsa-miR-24-3p	H2AFX
hsa-miR-24-3p	FEN1
hsa-miR-24-3p	GATA3
hsa-miR-25-3p	ERBB2
hsa-miR-26a-5p	ESR1
hsa-miR-26a-5p	GDAP1
hsa-miR-26a-5p	HMGA1
hsa-miR-26b-5p	KPNA2
hsa-miR-27a-3p	RARA
hsa-miR-27a-3p	GATA3
hsa-miR-30a-5p	BCL9
hsa-miR-30b-5p	BCL9
hsa-miR-30c-5p	BCL9
hsa-miR-30d-5p	BCL9
hsa-miR-338-3p	CCND1
hsa-miR-34a-5p	ERBB2
hsa-miR-34a-5p	CCND1
hsa-miR-34a-5p	MYB
hsa-miR-34a-5p	BAX
hsa-miR-34a-5p	GALNT7
hsa-miR-365a-3p	CCND1
hsa-miR-375	ERBB2
hsa-miR-423-5p	TFF1
hsa-miR-93-5p	FOXA1
hsa-miR-93-5p	TP53INP1
hsa-miR-9-5p	CCND1
hsa-miR-9-5p	CXCR4
hsa-miR-96-5p	TP53INP1
hsa-miR-96-5p	TRIB3
hsa-miR-99a-5p	FGFR3

## Sheet: Basal-like
start of edge	end of edge
A2M	RHOQ
A2M	RHOD
ACAA2	HADH
ACOT7	FADS2
ACSL1	FADS2
ACSL1	CRABP1
ACSL1	CRABP2
AGPAT2	LPIN1
ARHGAP11A	RHOQ
ARHGAP11A	RHOD
ASNS	IL4I1
ATP6AP1	SLC25A10
ATP6V0B	SLC25A10
AURKA	PLK1
AURKA	CDC25B
AURKA	TACC3
AURKA	CENPA
AURKA	DLGAP5
AURKB	STMN1
AURKB	RACGAP1
AURKB	CENPA
AURKB	VIM
AURKB	KIF23
AURKB	NCAPH
AURKB	NCAPG
AURKB	NDC80
AURKB	KIF2C
BIRC5	RACGAP1
BIRC5	CENPA
BIRC5	KIF23
BIRC5	KIF2C
BUB1	PLK1
BUB1	BIRC5
BUB1	CDCA8
BUB1	AURKB
CANT1	HPRT1
CCNA2	E2F2
CCNA2	E2F1
CCNA2	ORC6
CCNA2	CDT1
CCNA2	ORC1
CCNA2	MCM6
CCNA2	MCM4
CCNA2	FOXM1
CCNA2	MCM2
CCNA2	CDC6
CCNB1	NCAPG2
CCNB1	BUB1B
CCNB1	PLK1
CCNB1	ZWINT
CCNB1	HIST1H4I
CCNB1	DSN1
CCNB1	MAD2L1
CCNB1	FOXM1
CCNB1	NDC80
CCNB1	KIF2C
CCNB1	LPIN1
CCNB1	CENPH
CCNB1	SKA1
CCNB1	HIST1H2AC
CCNB1	AURKB
CCNB1	CDCA5
CCNB1	CDCA8
CCNB1	BIRC5
CCNB1	CENPO
CCNB1	CENPN
CCNB1	CENPM
CCNB1	BUB1
CCNB1	NUF2
CCNB1	CENPF
CCNB1	CENPA
CCNB1	HIST1H2BD
CCNB1	RAD21
CCNB1	ZWILCH
CCNB1	HIST1H2BK
CCNB1	RCC2
CCNB1	LMNB1
CCNB1	UBE2C
CCNB1	H2AFX
CCNB1	H2AFZ
CCNB1	CDC20
CCNB1	NCAPH
CCNB1	NCAPG
CCNB1	SPC25
CCNB1	SPC24
CCNB2	MAD2L1
CCNB2	BUB1B
CCNB2	PLK1
CCNB2	ZWINT
CCNB2	BIRC5
CCNB2	DSN1
CCNB2	FOXM1
CCNB2	NDC80
CCNB2	KIF2C
CCNB2	RAD21
CCNB2	SKA1
CCNB2	AURKB
CCNB2	CDCA5
CCNB2	CDCA8
CCNB2	CENPO
CCNB2	CENPN
CCNB2	CENPM
CCNB2	BUB1
CCNB2	NUF2
CCNB2	CENPF
CCNB2	CENPA
CCNB2	ZWILCH
CCNB2	RCC2
CCNB2	CENPH
CCNB2	CDC20
CCNB2	NCAPH
CCNB2	NCAPG
CCNB2	SPC25
CCNB2	SPC24
CCNE1	FOXM1
CCNE1	E2F2
CCNE1	E2F1
CDC25A	CCNB2
CDC25A	CCNB1
CDC25A	CCNE1
CDC25A	CCNA2
CDC25A	CDK1
CDC25B	CCNB2
CDC25B	CCNB1
CDC25B	CCNA2
CDC25B	CDK1
CDC7	MCM6
CDC7	MCM4
CDC7	MCM2
CDCA8	RACGAP1
CDCA8	CENPA
CDCA8	KIF23
CDCA8	KIF2C
CDK1	NCAPG2
CDK1	BUB1B
CDK1	PLK1
CDK1	ZWINT
CDK1	HIST1H4I
CDK1	DSN1
CDK1	MAD2L1
CDK1	FOXM1
CDK1	NDC80
CDK1	KIF2C
CDK1	LPIN1
CDK1	CENPH
CDK1	SKA1
CDK1	HIST1H2AC
CDK1	AURKB
CDK1	CDCA5
CDK1	CDCA8
CDK1	BIRC5
CDK1	AURKA
CDK1	CENPO
CDK1	CENPN
CDK1	CENPM
CDK1	BUB1
CDK1	NUF2
CDK1	CENPF
CDK1	CENPA
CDK1	HIST1H2BD
CDK1	RAD21
CDK1	ZWILCH
CDK1	HIST1H2BK
CDK1	RCC2
CDK1	LMNB1
CDK1	UBE2C
CDK1	H2AFX
CDK1	H2AFZ
CDK1	CDC20
CDK1	NCAPH
CDK1	NCAPG
CDK1	SPC25
CDK1	SPC24
CDKN2A	PLK1
CDKN2A	BIRC5
CDKN2A	E2F1
CDKN2A	AURKB
CDKN2A	E2F2
CENPA	BIRC5
CENPA	CDCA8
CENPA	AURKB
CHEK1	CDC25A
CHEK1	UBE2T
CHEK1	RAD51
CRTAP	COL5A2
CRTAP	COL3A1
CRTAP	COL5A1
CRTAP	COL1A1
CTPS1	POLR2H
CTPS1	NME1
CXCR4	STAT1
DBF4	MCM6
DBF4	MCM4
DBF4	MCM2
DHRS3	RETSAT
DTYMK	TYMS
DTYMK	NME1
E2F1	PCNA
E2F1	CDKN2C
E2F1	CDKN2A
E2F1	CCNA2
E2F1	E2F2
E2F1	CDK1
E2F1	CDC25A
E2F1	CCNE1
E2F1	CDT1
E2F1	ORC1
E2F1	TYMS
E2F1	EZH2
E2F1	RRM2
E2F1	TK1
E2F1	CDC45
E2F1	CDC6
E2F2	CDK1
E2F2	EZH2
E2F2	CDC6
E2F2	ORC1
ECT2	RHOQ
ECT2	RHOD
EZH2	HIST1H4I
EZH2	H2AFX
EZH2	H2AFZ
EZH2	HIST1H2BD
EZH2	HIST1H2AC
EZH2	HIST1H2BK
FADS2	ACOT7
FEN1	PCNA
FOS	KRT17
FOS	CDK1
FOS	CYR61
FOS	MMP1
FOXM1	CCNB2
FOXM1	CCNB1
FOXM1	NEK2
FOXM1	FOS
FOXM1	PLK1
FOXM1	CDC25B
FOXM1	BIRC5
FOXM1	CENPA
FOXM1	CDK1
FOXM1	AURKB
FOXM1	CENPF
FOXM1	CDC25A
H2AFX	HIST1H4I
H2AFX	NCAPG2
H2AFZ	HIST1H4I
H2AFZ	NCAPG2
HADH	ACAA2
HIST1H2AC	HIST1H4I
HIST1H2AC	NCAPG2
HIST1H2BD	HIST1H4I
HIST1H2BD	NCAPG2
HIST1H2BK	HIST1H4I
HIST1H2BK	NCAPG2
HIST1H4I	NCAPG2
IL4I1	IDO1
IL4I1	ME1
IL4I1	NME1
ISG15	KPNA2
KIF20A	PLK1
KIF20A	BIRC5
KIF20A	PRC1
KIF20A	AURKB
KIF20A	CDCA8
LMNB1	HMGA1
LPAR2	FOS
LPIN1	DGAT2
MAPKAPK2	CDC25B
MAPKAPK2	ZFP36
MBOAT7	DPM2
ME1	IL4I1
ME1	NME1
MMP1	MMP9
MMP14	LAMC1
MND1	HIST1H2BD
MND1	HIST1H4I
MND1	H2AFX
MND1	RAD51
MND1	HIST1H2BK
MTHFD2	TYMS
MYBL2	PLK1
MYBL2	CCNB2
MYBL2	CCNB1
MYBL2	CDK1
NANS	NME1
NEK2	AURKA
NFIB	POLR2H
NME1	CTPS1
NME1	NANS
NME1	DTYMK
NME1	RRM2
NME1	CANT1
NME1	ME1
NME1	IL4I1
NME1	POLR2H
PAK1	PLK1
PGM1	UGP2
PKMYT1	CCNB2
PKMYT1	CCNB1
PKMYT1	CCNE1
PKMYT1	CCNA2
PKMYT1	CDK1
PLK1	TPX2
PLK1	NCAPG2
PLK1	ECT2
PLK1	BUB1B
PLK1	KIF23
PLK1	UBE2C
PLK1	RAD21
PLK1	CCNB1
PLK1	PKMYT1
PLK1	CDC20
PLK1	TUBG1
PLK1	CDK1
PLK1	FOXM1
PLK1	AURKA
PLK1	CDCA5
PLK1	KIF20A
PLK1	NDC80
PLK1	SPC24
POLR2H	NME1
PSMB3	MAD2L1
PSMB3	CCNA2
PSMB3	BUB1B
PSMB3	UBE2C
PSMB3	CCNE1
PSMB3	CDC20
PSMB3	CDK1
PSMD3	MAD2L1
PSMD3	CCNA2
PSMD3	BUB1B
PSMD3	UBE2C
PSMD3	CCNE1
PSMD3	CDC20
PSMD3	CDK1
PSME2	MAD2L1
PSME2	CCNA2
PSME2	BUB1B
PSME2	UBE2C
PSME2	CCNE1
PSME2	CDC20
PSME2	CDK1
RACGAP1	RHOQ
RACGAP1	RHOD
RFC2	MCM2
RFC2	FANCI
RFC2	UBE2T
RFC4	MCM2
RFC4	FANCI
RFC4	UBE2T
RRM2	DTYMK
RRM2	NME1
RUVBL1	NME1
RUVBL1	HIST1H4I
RUVBL1	H2AFX
RUVBL1	H2AFZ
RUVBL1	HIST1H2BD
RUVBL1	HIST1H2AC
RUVBL1	HIST1H2BK
SAP30	HIST1H4I
SAP30	H2AFX
SAP30	H2AFZ
SAP30	HIST1H2BD
SAP30	HIST1H2AC
SAP30	HIST1H2BK
SLC6A9	TTYH3
SLC9A3R1	GSN
TK1	TYMS
TK1	DTYMK
TTYH3	SLC6A9
TUBG1	AURKA
TYMS	DTYMK
UBE2T	FANCI
UGP2	PGM1
hsa-let-7f-5p	POSTN
hsa-miR-103a-3p	CCNE1
hsa-miR-103a-3p	RAD51
hsa-miR-128-3p	NEK2
hsa-miR-19a-3p	TNFRSF12A
hsa-miR-20a-5p	BAMBI
hsa-miR-20a-5p	UBE2C
hsa-miR-20a-5p	E2F1
hsa-miR-210-3p	PLK1
hsa-miR-210-3p	TFRC
hsa-miR-210-3p	STMN1
hsa-miR-221-3p	CERS2
hsa-miR-221-3p	STMN1
hsa-miR-221-3p	PAK1
hsa-miR-221-3p	FOS
hsa-miR-224-5p	CXCR4

## Sheet: Her2-enriched
start	end
AK4	NME3
AK4	NT5E
AK4	RRM2
AK4	NME1
ALDH1A1	ACSS2
ARHGEF6	RHOQ
AURKA	DLGAP5
CCNA2	FOXM1
CCNB1	PPP2R1B
CCNB1	NCAPG2
CCNB1	BUB3
CCNB1	BUB1B
CCNB1	ZWINT
CCNB1	CENPF
CCNB1	UBE2C
CCNB1	HIST1H4H
CCNB1	SMC4
CCNB1	HIST1H2BG
CCNB1	FOXM1
CCNB1	NCAPH
CCNB1	ZWILCH
CCNB1	CDCA8
CCNB1	NUP210
CCNB1	KIF2C
CCNB2	PPP2R1B
CCNB2	BUB3
CCNB2	BUB1B
CCNB2	ZWINT
CCNB2	NCAPH
CCNB2	SMC4
CCNB2	FOXM1
CCNB2	CENPF
CCNB2	ZWILCH
CCNB2	CDCA8
CCNB2	NUP210
CCNB2	KIF2C
CDCA8	RACGAP1
CDCA8	KIF2C
CDK1	PPP2R1B
CDK1	NCAPG2
CDK1	BUB3
CDK1	BUB1B
CDK1	ZWINT
CDK1	CENPF
CDK1	UBE2C
CDK1	HIST1H4H
CDK1	SMC4
CDK1	HIST1H2BG
CDK1	FOXM1
CDK1	AURKA
CDK1	NCAPH
CDK1	ZWILCH
CDK1	CDCA8
CDK1	NUP210
CDK1	KIF2C
CHPF	DCN
CHPF	VCAN
CHPF	BGN
CHST11	DCN
CHST11	VCAN
CHST11	BGN
CTPS1	NME1
CTPS1	NME3
DLC1	RHOQ
ECT2	RHOQ
EFNA1	VAV3
EFNA1	EPS8
EFNA1	GSN
FOXM1	CCNB2
FOXM1	CCNB1
FOXM1	LAMA4
FOXM1	CENPF
FOXM1	CDK1
FOXM1	GAS1
FOXM1	NEK2
HIST1H2BG	HIST1H4H
HIST1H2BG	NCAPG2
HIST1H4H	NCAPG2
HPRT1	NT5E
ITGA1	KDR
KDR	VAV3
KIF20A	PRC1
KIF20A	CDCA8
LOXL1	MFAP5
LPAR2	PIK3R1
LRP1	SDC1
LRP1	GPC4
ME1	NME1
ME1	NME3
MMP1	SDC1
MMP11	MMP1
MMP13	COL14A1
MYB	CCNB1
MYB	CD34
MYB	CA12
MYB	LYZ
MYBL2	CCNB2
MYBL2	CCNB1
MYBL2	CDK1
NEK2	AURKA
NME1	ME1
NME1	RRM2
NME1	CTPS1
NME1	AK4
NME3	ME1
NME3	RRM2
NME3	CTPS1
NME3	AK4
NR3C1	PER2
NR3C1	MMP1
NRP1	DPYSL2
NT5E	AK4
NUP210	SNRPB
PDGFRA	VAV3
PDGFRA	PIK3R1
PIK3R1	VAV3
PIK3R1	UGCG
PIK3R1	EPS8
PIK3R1	GSN
PPP2R1B	FOXM1
PRLR	STAT5B
PSME2	PPP2R1B
PSME2	CCNA2
PSME2	BUB3
PSME2	BUB1B
PSME2	UBE2C
PSME2	CDK1
PYGL	UGP2
RACGAP1	RHOQ
RHOQ	F2RL2
RRM2	AK4
RRM2	NME1
RRM2	NME3
SMC4	NCAPG2
STAT5B	CCNA2
TGFBR2	SPTBN1
TYMS	NT5E
UBE2T	FANCI
UNC5B	PIK3R1
VAMP8	SH3D19
VAV3	RHOQ
hsa-let-7a-5p	FOXA1
hsa-miR-101-3p	ZEB1
hsa-miR-101-3p	STMN1
hsa-miR-125b-5p	TP53INP1
hsa-miR-125b-5p	DKK3
hsa-miR-125b-5p	MMP13
hsa-miR-127-3p	MMP13
hsa-miR-127-5p	SPP1
hsa-miR-134-5p	STAT5B
hsa-miR-134-5p	FOXM1
hsa-miR-143-3p	SDC1
hsa-miR-148a-5p	GAS1
hsa-miR-149-5p	FOXM1
hsa-miR-155-5p	RUNX2
hsa-miR-155-5p	MYB
hsa-miR-155-5p	TP53INP1
hsa-miR-155-5p	PIK3R1
hsa-miR-15b-5p	FOXO1
hsa-miR-16-5p	MYB
hsa-miR-16-5p	KDR
hsa-miR-193b-3p	MYB
hsa-miR-196a-5p	TGFBR2
hsa-miR-196a-5p	FOXO1
hsa-miR-196a-5p	TYMS
hsa-miR-196b-5p	TGFBR2
hsa-miR-199a-3p	KDR
hsa-miR-205-5p	RUNX2
hsa-miR-205-5p	CENPF
hsa-miR-205-5p	LAMC1
hsa-miR-205-5p	ZEB1
hsa-miR-205-5p	LRP1
hsa-miR-210-3p	TFRC
hsa-miR-210-3p	STMN1
hsa-miR-22-3p	TACC1
hsa-miR-22-3p	TFRC
hsa-miR-22-3p	CCNA2
hsa-miR-24-3p	CCNA2
hsa-miR-29a-3p	PIK3R1
hsa-miR-29c-3p	FZD4
hsa-miR-30e-5p	MYBL2
hsa-miR-320a	RUNX2
hsa-miR-320a	TFRC
hsa-miR-320a	FOXM1
hsa-miR-320a	NRP1
hsa-miR-455-3p	ZEB1
hsa-miR-455-3p	FUT8
hsa-miR-484	ZEB1
hsa-miR-539-5p	SPAG5
